# Supplementary material for: Long-Term Intrahost Evolution of Methicillin Resistant Staphylococcus aureus Among Cystic Fibrosis Patients With Respiratory Carriage
Source: Front Genet. 2019 Jun 12;10:546. doi: 10.3389/fgene.2019.00546 (PMC6581716; doi:10.3389/fgene.2019.00546)
Supplement: TABLE S1 — List of isolates, BioSample accession numbers, metadata, molecular typing, and genome assembly statistics. [file Table_1.XLSX]

## Sheet: Sup
Strains	ID	BioSample	Collected	Location	Patient	Isolate	MLST	Closest Reference	Idealized Coverage*	Contigs	Total bases	Mean contig length	Longest contig length	Shortest contig length	N50	Annotated CDS
CF_Pt1_1_0	CFMZD08	SAMN11131722	2004-07-06	Inpatient	Pt1	1	ST-5	JH1	160.271	23	2720916	118301	790825	321	230975	2504
CF_Pt1_2_547	CFMZD17	SAMN11131723	2006-01-04	Outpatient	Pt1	2	ST-5	JH1	143.441	23	2881810	125296	710497	949	222196	2694
CF_Pt1_3_672	CFMZD22	SAMN11131724	2006-05-09	Outpatient	Pt1	3	ST-5	JH1	104.382	36	2915480	80985.6	631695	272	243978	2533
CF_Pt1_4_764	CFMZD27	SAMN11131725	2006-08-09	Outpatient	Pt1	4	ST-5	JH1	130.161	38	2883387	75878.6	608059	322	231081	2734
CF_Pt1_5_889	CFMZD38	SAMN11131726	2006-12-12	Outpatient	Pt1	5	ST-5	JH1	135.198	34	2891683	85049.5	609949	269	297566	2721
CF_Pt1_6_951	CFMZD40	SAMN11131727	2007-02-12	Outpatient	Pt1	6	ST-5	JH1	141.172	39	2879782	73840.6	726382	338	243977	2733
CF_Pt1_7_986	CFMZD44	SAMN11131728	2007-03-19	Outpatient	Pt1	7	ST-2232	FPR3757	148.085	492	3262323	6630.74	128240	255	36502	2775
CF_Pt1_8_1035	CFMZD48	SAMN11131729	2007-05-07	Outpatient	Pt1	8	ST-5	JH1	131.899	28	2859509	102125	730008	369	351764	2687
CF_Pt1_9_1142	CFMZD54	SAMN11131730	2007-08-22	Outpatient	Pt1	9	ST-5	JH1	159.274	28	2858385	102085	730517	329	318383	2694
CF_Pt1_10_1142	CFMZD55	SAMN11131731	2007-08-22	Outpatient	Pt1	10	ST-5	JH9	140.879	31	2858144	92198.2	330388	284	280946	2697
CF_Pt1_11_1163	CFMZD56	SAMN11131732	2007-09-12	Outpatient	Pt1	11	ST-5	JH1	169.657	33	2846063	86244.3	481176	450	278194	2663
CF_Pt1_12_1163	CFMZD57	SAMN11131733	2007-09-12	Outpatient	Pt1	12	ST-5	JH1	157.306	32	2877444	89920.1	726241	424	315141	2728
CF_Pt1_13_1254	CFMZD60	SAMN11131734	2007-12-12	Outpatient	Pt1	13	ST-5	JH1	118.102	36	2885055	80140.4	449530	264	244093	2729
CF_Pt1_14_1274	CFMZD61	SAMN11131735	2008-01-01	Inpatient	Pt1	14	ST-5	JH1	143.814	35	2886379	82468	606163	281	256587	2730
CF_Pt1_15_1274	CFMZD62	SAMN11131736	2008-01-01	Inpatient	Pt1	15	ST-5	JH1	144.966	82	2954985	36036.4	726108	388	255052	2741
CF_Pt1_16_1352	CFMZD64	SAMN11131737	2008-03-19	Outpatient	Pt1	16	ST-8	FPR3757	141.271	283	3230661	11415.8	377667	251	73962	2794
CF_Pt1_17_1352	CFMZD65	SAMN11131738	2008-03-19	Outpatient	Pt1	17	ST-5	JH1	150.75	25	2820856	112834	619643	332	392183	2622
CF_Pt1_18_1457	CFMZD67	SAMN11131739	2008-07-02	Inpatient	Pt1	18	ST-5	JH1	131.332	36	2883800	80105.6	603118	284	231070	2694
CF_Pt1_19_1525	CFMZD69	SAMN11131740	2008-09-08	Outpatient	Pt1	19	ST-5	JH1	141.532	32	2856815	89275.5	601189	488	231082	2690
CF_Pt1_20_1574	CFMZD72	SAMN11131741	2008-10-27	Outpatient	Pt1	20	ST-5	JH1	146.421	33	2854168	86489.9	578494	299	244091	2661
CF_Pt1_21_1679	CFMZD81	SAMN11131742	2009-02-09	Outpatient	Pt1	21	ST-5	JH1	123.461	34	2920712	85903.3	680630	392	231087	2766
CF_Pt2_1_0	CFMZD01	SAMN11131743	2003-11-20	Outpatient	Pt2	1	ST-5	JH1	136.372	26	2815571	108291	1045876	371	613506	2638
CF_Pt2_2_103	CFMZD03	SAMN11131744	2004-03-02	Outpatient	Pt2	2	ST-5	JH1	165.432	30	2911135	97037.8	1040475	296	445025	2751
CF_Pt2_3_166	CFMZD05	SAMN11131745	2004-05-04	Outpatient	Pt2	3	ST-5	JH1	150.822	29	2908405	100290	1040416	275	564361	2750
CF_Pt2_4_190	CFMZD06	SAMN11131746	2004-05-28	Inpatient	Pt2	4	ST-5	JH1	190.159	18	2836689	157594	756481	335	450402	2663
CF_Pt2_5_278	CFMZD09	SAMN11131747	2004-08-24	Outpatient	Pt2	5	ST-5	JH1	129.099	36	2911297	80869.4	1040276	314	440995	2746
CF_Pt2_6_320	CFMZD10	SAMN11131748	2004-10-05	Outpatient	Pt2	6	ST-5	JH1	82.5117	35	2910403	83154.4	689177	339	350960	2737
CF_Pt2_7_495	CFMZD11	SAMN11131749	2005-03-29	Inpatient	Pt2	7	ST-5	JH1	156.358	24	2874426	119768	1040921	281	285573	2698
CF_Pt2_8_594	CFMZD13	SAMN11131750	2005-07-06	Outpatient	Pt2	8	ST-5	JH1	139.231	17	2894220	170248	969981	281	311471	2638
CF_Pt2_9_739	CFMZD15	SAMN11131751	2005-11-28	Outpatient	Pt2	9	ST-5	JH1	121.725	30	2886946	96231.5	536883	319	220185	2692
CF_Pt2_10_867	CFMZD19	SAMN11131752	2006-04-05	Inpatient	Pt2	10	ST-5	JH1	102.599	15	2836465	189098	809769	312	350965	2660
CF_Pt2_11_886	CFMZD20	SAMN11131753	2006-04-24	Outpatient	Pt2	11	ST-5	JH1	129.911	24	2841051	118377	464466	413	285436	2665
CF_Pt2_12_886	CFMZD21	SAMN11131754	2006-04-24	Outpatient	Pt2	12	ST-5	JH1	115.05	37	2870576	77583.1	626581	314	256290	2711
CF_Pt2_13_939	CFMZD23	SAMN11131755	2006-06-16	Outpatient	Pt2	13	ST-5	JH1	145.335	27	2875761	106510	597285	341	240995	2717
CF_Pt2_14_939	CFMZD24	SAMN11131756	2006-06-16	Outpatient	Pt2	14	ST-5	JH1	120.907	20	2840112	142006	636841	378	450286	2663
CF_Pt2_15_1012	CFMZD28	SAMN11131757	2006-08-28	Outpatient	Pt2	15	ST-5	JH1	137.891	21	2795149	133102	757031	383	457597	2597
CF_Pt2_16_1057	CFMZD29	SAMN11131758	2006-10-12	Inpatient	Pt2	16	ST-5	JH1	109.936	24	2834229	118093	1040215	617	243968	2643
CF_Pt2_17_1057	CFMZD30	SAMN11131759	2006-10-12	Inpatient	Pt2	17	ST-5	JH1	111.197	16	2835784	177236	760304	654	443576	2666
CF_Pt2_18_1103	CFMZD35	SAMN11131760	2006-11-27	Outpatient	Pt2	18	ST-5	JH1	124.396	16	2836104	177256	912308	281	310781	2663
CF_Pt2_19_1201	CFMZD41	SAMN11131761	2007-03-05	Inpatient	Pt2	19	ST-5	JH1	135.252	21	2837125	135101	756291	447	350972	2664
CF_Pt2_20_1204	CFMZD42	SAMN11131762	2007-03-08	Inpatient	Pt2	20	ST-5	JH1	127.1	20	2836347	141817	636840	263	351009	2662
CF_Pt2_21_1204	CFMZD43	SAMN11131763	2007-03-08	Inpatient	Pt2	21	ST-5	JH1	132.523	21	2840491	135261	597370	382	441241	2668
CF_Pt2_22_1217	CFMZD45	SAMN11131764	2007-03-21	Inpatient	Pt2	22	ST-5	JH1	118.105	27	2870319	106308	1042015	271	219307	2708
CF_Pt2_23_1271	CFMZD49	SAMN11131765	2007-05-14	Outpatient	Pt2	23	ST-5	JH1	111.984	14	2793581	199542	1031473	725	636414	2598
CF_Pt3_1_0	CFMZD02	SAMN11131766	2004-03-03	Outpatient	Pt3	1	ST-72	CN1	148.542	25	2753286	110131	471401	334	268864	2525
CF_Pt3_2_19	CFMZD04	SAMN11131767	2004-03-22	Outpatient	Pt3	2	ST-72	CN1	148.078	28	2749578	98199.2	553352	312	232953	2512
CF_Pt3_3_105	CFMZD07	SAMN11131768	2004-06-16	Outpatient	Pt3	3	ST-72	CN1	163.176	26	2759971	106153	760751	377	273407	2527
CF_Pt3_4_467	CFMZD12	SAMN11131769	2005-06-13	Outpatient	Pt3	4	ST-72	CN1	121.484	26	2747479	105672	425009	326	232938	2506
CF_Pt3_5_643	CFMZD16	SAMN11131770	2005-12-06	Inpatient	Pt3	5	ST-8	FPR3757	117.763	27	2822165	104525	643095	473	251749	2598
CF_Pt3_6_679	CFMZD18	SAMN11131771	2006-01-11	Outpatient	Pt3	6	ST-72	CN1	124.35	32	2748741	85898.2	314884	291	256763	2514
CF_Pt3_7_887	CFMZD25	SAMN11131772	2006-08-07	Outpatient	Pt3	7	ST-72	CN1	134.919	22	2754091	125186	716394	377	315469	2522
CF_Pt3_8_887	CFMZD26	SAMN11131773	2006-08-07	Outpatient	Pt3	8	ST-72	CN1	151.003	19	2750914	144785	760590	267	710298	2524
CF_Pt3_9_966	CFMZD31	SAMN11131774	2006-10-25	Outpatient	Pt3	9	ST-72	CN1	140.417	24	2753625	114734	716206	377	315461	2525
CF_Pt3_10_966	CFMZD32	SAMN11131775	2006-10-25	Outpatient	Pt3	10	ST-72	CN1	101.334	31	2759975	89031.4	555004	264	256851	2520
CF_Pt3_11_1036	CFMZD39	SAMN11131776	2007-01-03	Outpatient	Pt3	11	ST-72	CN1	138.84	22	2755489	125250	760754	537	664165	2526
CF_Pt3_12_1141	CFMZD46	SAMN11131777	2007-04-18	Outpatient	Pt3	12	ST-72	CN1	139.028	20	2704023	135201	540476	312	256782	2462
CF_Pt3_13_1141	CFMZD47	SAMN11131778	2007-04-18	Outpatient	Pt3	13	ST-72	CN1	91.0729	25	2754306	110172	555056	377	256782	2518
CF_Pt3_14_1230	CFMZD52	SAMN11131779	2007-07-16	Outpatient	Pt3	14	ST-72	CN1	156.503	23	2750922	119605	451657	647	233425	2519
CF_Pt3_15_1230	CFMZD53	SAMN11131780	2007-07-16	Outpatient	Pt3	15	ST-72	CN1	126.825	24	2757532	114897	283219	514	215631	2501
CF_Pt3_16_1342	CFMZD58	SAMN11131781	2007-11-05	Outpatient	Pt3	16	ST-72	CN1	124.666	23	2754440	119758	760558	635	283235	2527
CF_Pt3_17_1342	CFMZD59	SAMN11131782	2007-11-05	Outpatient	Pt3	17	ST-72	CN1	152.675	22	2756050	125275	760570	262	362248	2519
CF_Pt3_18_1503	CFMZD66	SAMN11131783	2008-04-14	Outpatient	Pt3	18	ST-72	CN1	139.23	29	2752435	94911.6	289384	314	273023	2517
CF_Pt3_19_1631	CFMZD68	SAMN11131784	2008-08-20	Outpatient	Pt3	19	ST-72	CN1	117.576	22	2746709	124850	607596	635	288834	2516
CF_Pt3_20_1750	CFMZD76	SAMN11131785	2008-12-17	Outpatient	Pt3	20	ST-72	CN1	104.578	30	2751829	91727.6	315466	280	256769	2516
CF_Pt3_21_1759	CFMZD79	SAMN11131786	2008-12-26	Inpatient	Pt3	21	ST-72	CN1	129.455	32	2755111	86097.2	561314	311	256785	2517
CF_Pt3_22_1759	CFMZD80	SAMN11131787	2008-12-26	Inpatient	Pt3	22	ST-72	CN1	139.483	26	2754943	105959	315467	377	274920	2525
CF_Pt4_1_0	CFMZD33	SAMN11131788	2006-10-30	Outpatient	Pt4	1	ST-5	JH1	107.073	18	2793058	155170	826227	610	251120	2581
CF_Pt4_2_0	CFMZD34	SAMN11131789	2006-10-30	Outpatient	Pt4	2	ST-5	04-02981	141.224	15	2788211	185881	954140	312	772672	2581
CF_Pt4_3_42	CFMZD36	SAMN11131790	2006-12-11	Outpatient	Pt4	3	ST-5	JH1	126.18	16	2705248	169078	623610	681	475654	2502
CF_Pt4_4_42	CFMZD37	SAMN11131791	2006-12-11	Outpatient	Pt4	4	ST-5	04-02981	124.826	15	2609576	173972	994345	377	623652	2405
CF_Pt4_5_203	CFMZD50	SAMN11131792	2007-05-21	Outpatient	Pt4	5	ST-5	04-02981	133.954	16	2791728	174483	994198	362	716938	2580
CF_Pt4_6_203	CFMZD51	SAMN11131793	2007-05-21	Outpatient	Pt4	6	ST-5	JH1	124.258	20	2749543	137477	881979	338	751021	2509
CF_Pt4_7_492	CFMZD63	SAMN11131794	2008-03-05	Outpatient	Pt4	7	ST-8	FPR3757	127.375	25	2822146	112886	864741	277	367103	2618
CF_Pt4_8_688	CFMZD70	SAMN11131795	2008-09-17	Outpatient	Pt4	8	ST-5	JH9	128.684	27	2706836	100253	686253	371	299788	2476
CF_Pt4_9_688	CFMZD71	SAMN11131796	2008-09-17	Outpatient	Pt4	9	ST-5	JH1	146.955	14	2702325	193023	907968	278	772889	2467
CF_Pt4_10_773	CFMZD73	SAMN11131797	2008-12-11	Outpatient	Pt4	10	ST-5	04-02981	102.528	19	2745125	144480	1036052	263	622365	2507
CF_Pt4_11_773	CFMZD74	SAMN11131798	2008-12-11	Outpatient	Pt4	11	ST-5	JH1	100.688	38	2741049	72132.9	568372	308	164806	2479
CF_Pt4_12_773	CFMZD75	SAMN11131799	2008-12-11	Outpatient	Pt4	12	ST-5	JH1	104.819	25	2704952	108198	445027	334	207018	2450
CF_Pt4_13_791	CFMZD77	SAMN11131800	2008-12-29	Outpatient	Pt4	13	ST-5	JH1	124.675	23	2740202	119139	611148	270	228960	2506
CF_Pt4_14_791	CFMZD78	SAMN11131801	2008-12-29	Outpatient	Pt4	14	ST-5	JH1	125.927	21	2749387	130923	826377	267	269284	2509
CF_Pt4_15_864	CFMZD82	SAMN11131802	2009-03-12	Outpatient	Pt4	15	ST-5	04-02981	200.608	22	2740621	124574	683271	312	461625	2514
CF_Pt4_16_864	CFMZD83	SAMN11131803	2009-03-12	Outpatient	Pt4	16	ST-5	04-02981	152.812	22	2745865	124812	550798	316	222225	2513
CF_Pt4_17_903	CFMZD84	SAMN11131804	2009-04-20	Outpatient	Pt4	17	ST-5	JH1	164.645	21	2747269	130822	686216	262	222169	2506
CF_Pt4_18_903	CFMZD85	SAMN11131805	2009-04-20	Outpatient	Pt4	18	ST-5	04-02981	124.566	18	2749254	152736	751148	337	367308	2508
CF_Pt4_19_903	CFMZD86	SAMN11131806	2009-04-20	Outpatient	Pt4	19	ST-5	JH1	163.733	18	2794286	155238	835727	540	713066	2582
*based on a target genome size of 2,906,507 bp

## Sheet: Sheet1
isolate	reads	length	bases	target					isolate	bases	target
CFMZD01_1.fastq.gz	3924423	150	588663450	2906507	202.533				CFMZD01	396366723	2906507	136.372
CFMZD02_1.fastq.gz	4274628	150	641194200	2906507	220.606				CFMZD02	431737428	2906507	148.542
CFMZD03_1.fastq.gz	4760687	150	714103050	2906507	245.691				CFMZD03	480829387	2906507	165.432
CFMZD04_1.fastq.gz	4261295	150	639194250	2906507	219.918				CFMZD04	430390795	2906507	148.078
CFMZD05_1.fastq.gz	4340245	150	651036750	2906507	223.993				CFMZD05	438364745	2906507	150.822
CFMZD06_1.fastq.gz	5472274	150	820841100	2906507	282.415				CFMZD06	552699674	2906507	190.159
CFMZD07_1.fastq.gz	4695777	150	704366550	2906507	242.341				CFMZD07	474273477	2906507	163.176
CFMZD08_1.fastq.gz	4612167	150	691825050	2906507	238.026				CFMZD08	465828867	2906507	160.271
CFMZD09_1.fastq.gz	3715132	150	557269800	2906507	191.732				CFMZD09	375228332	2906507	129.099
CFMZD10_1.fastq.gz	2374463	150	356169450	2906507	122.542				CFMZD10	239820763	2906507	82.5117
CFMZD11_1.fastq.gz	4499559	150	674933850	2906507	232.215				CFMZD11	454455459	2906507	156.358
CFMZD12_1.fastq.gz	3495968	150	524395200	2906507	180.421				CFMZD12	353092768	2906507	121.484
CFMZD13_1.fastq.gz	4006702	150	601005300	2906507	206.779				CFMZD13	404676902	2906507	139.231
CFMZD15_1.fastq.gz	3502921	150	525438150	2906507	180.78				CFMZD15	353795021	2906507	121.725
CFMZD16_1.fastq.gz	3388909	150	508336350	2906507	174.896				CFMZD16	342279809	2906507	117.763
CFMZD17_1.fastq.gz	4127830	150	619174500	2906507	213.03				CFMZD17	416910830	2906507	143.441
CFMZD18_1.fastq.gz	3578453	150	536767950	2906507	184.678				CFMZD18	361423753	2906507	124.35
CFMZD19_1.fastq.gz	2952532	150	442879800	2906507	152.375				CFMZD19	298205732	2906507	102.599
CFMZD20_1.fastq.gz	3738498	150	560774700	2906507	192.938				CFMZD20	377588298	2906507	129.911
CFMZD21_1.fastq.gz	3310817	150	496622550	2906507	170.866				CFMZD21	334392517	2906507	115.05
CFMZD22_1.fastq.gz	3003830	150	450574500	2906507	155.023				CFMZD22	303386830	2906507	104.382
CFMZD23_1.fastq.gz	4182359	150	627353850	2906507	215.845				CFMZD23	422418259	2906507	145.335
CFMZD24_1.fastq.gz	3479387	150	521908050	2906507	179.565				CFMZD24	351418087	2906507	120.907
CFMZD25_1.fastq.gz	3882603	150	582390450	2906507	200.375				CFMZD25	392142903	2906507	134.919
CFMZD26_1.fastq.gz	4345466	150	651819900	2906507	224.262				CFMZD26	438892066	2906507	151.003
CFMZD27_1.fastq.gz	3745676	150	561851400	2906507	193.308				CFMZD27	378313276	2906507	130.161
CFMZD28_1.fastq.gz	3968126	150	595218900	2906507	204.788				CFMZD28	400780726	2906507	137.891
CFMZD29_1.fastq.gz	3163654	150	474548100	2906507	163.271				CFMZD29	319529054	2906507	109.936
CFMZD30_1.fastq.gz	3199940	150	479991000	2906507	165.144				CFMZD30	323193940	2906507	111.197
CFMZD31_1.fastq.gz	4040819	150	606122850	2906507	208.54				CFMZD31	408122719	2906507	140.417
CFMZD32_1.fastq.gz	2916131	150	437419650	2906507	150.497				CFMZD32	294529231	2906507	101.334
CFMZD33_1.fastq.gz	3081282	150	462192300	2906507	159.02				CFMZD33	311209482	2906507	107.073
CFMZD34_1.fastq.gz	4064058	150	609608700	2906507	209.739				CFMZD34	410469858	2906507	141.224
CFMZD35_1.fastq.gz	3579770	150	536965500	2906507	184.746				CFMZD35	361556770	2906507	124.396
CFMZD36_1.fastq.gz	3631120	150	544668000	2906507	187.396				CFMZD36	366743120	2906507	126.18
CFMZD37_1.fastq.gz	3592160	150	538824000	2906507	185.385				CFMZD37	362808160	2906507	124.826
CFMZD38_1.fastq.gz	3890645	150	583596750	2906507	200.79				CFMZD38	392955145	2906507	135.198
CFMZD39_1.fastq.gz	3995442	150	599316300	2906507	206.198				CFMZD39	403539642	2906507	138.84
CFMZD40_1.fastq.gz	4062559	150	609383850	2906507	209.662				CFMZD40	410318459	2906507	141.172
CFMZD41_1.fastq.gz	3892199	150	583829850	2906507	200.87				CFMZD41	393112099	2906507	135.252
CFMZD42_1.fastq.gz	3657592	150	548638800	2906507	188.762				CFMZD42	369416792	2906507	127.1
CFMZD43_1.fastq.gz	3813654	150	572048100	2906507	196.816				CFMZD43	385179054	2906507	132.523
CFMZD44_1.fastq.gz	4261488	150	639223200	2906507	219.928				CFMZD44	430410288	2906507	148.085
CFMZD45_1.fastq.gz	3398738	150	509810700	2906507	175.403				CFMZD45	343272538	2906507	118.105
CFMZD46_1.fastq.gz	4000840	150	600126000	2906507	206.477				CFMZD46	404084840	2906507	139.028
CFMZD47_1.fastq.gz	2620833	150	393124950	2906507	135.257				CFMZD47	264704133	2906507	91.0729
CFMZD48_1.fastq.gz	3795701	150	569355150	2906507	195.89				CFMZD48	383365801	2906507	131.899
CFMZD49_1.fastq.gz	3222606	150	483390900	2906507	166.313				CFMZD49	325483206	2906507	111.984
CFMZD50_1.fastq.gz	3854834	150	578225100	2906507	198.942				CFMZD50	389338234	2906507	133.954
CFMZD51_1.fastq.gz	3575808	150	536371200	2906507	184.542				CFMZD51	361156608	2906507	124.258
CFMZD52_1.fastq.gz	4503725	150	675558750	2906507	232.43				CFMZD52	454876225	2906507	156.503
CFMZD53_1.fastq.gz	3649684	150	547452600	2906507	188.354				CFMZD53	368618084	2906507	126.825
CFMZD54_1.fastq.gz	4583466	150	687519900	2906507	236.545				CFMZD54	462930066	2906507	159.274
CFMZD55_1.fastq.gz	4054117	150	608117550	2906507	209.226				CFMZD55	409465817	2906507	140.879
CFMZD56_1.fastq.gz	4882260	150	732339000	2906507	251.965				CFMZD56	493108260	2906507	169.657
CFMZD57_1.fastq.gz	4526843	150	679026450	2906507	233.623				CFMZD57	457211143	2906507	157.306
CFMZD58_1.fastq.gz	3587540	150	538131000	2906507	185.147				CFMZD58	362341540	2906507	124.666
CFMZD59_1.fastq.gz	4393574	150	659036100	2906507	226.745				CFMZD59	443750974	2906507	152.675
CFMZD60_1.fastq.gz	3398643	150	509796450	2906507	175.398				CFMZD60	343262943	2906507	118.102
CFMZD61_1.fastq.gz	4138582	150	620787300	2906507	213.585				CFMZD61	417996782	2906507	143.814
CFMZD62_1.fastq.gz	4171734	150	625760100	2906507	215.296				CFMZD62	421345134	2906507	144.966
CFMZD63_1.fastq.gz	3665501	150	549825150	2906507	189.17				CFMZD63	370215601	2906507	127.375
CFMZD64_1.fastq.gz	4065402	150	609810300	2906507	209.809				CFMZD64	410605602	2906507	141.271
CFMZD65_1.fastq.gz	4338191	150	650728650	2906507	223.887				CFMZD65	438157291	2906507	150.75
CFMZD66_1.fastq.gz	4006671	150	601000650	2906507	206.778				CFMZD66	404673771	2906507	139.23
CFMZD67_1.fastq.gz	3779376	150	566906400	2906507	195.047				CFMZD67	381716976	2906507	131.332
CFMZD68_1.fastq.gz	3383509	150	507526350	2906507	174.617				CFMZD68	341734409	2906507	117.576
CFMZD69_1.fastq.gz	4072895	150	610934250	2906507	210.195				CFMZD69	411362395	2906507	141.532
CFMZD70_1.fastq.gz	3703173	150	555475950	2906507	191.115				CFMZD70	374020473	2906507	128.684
CFMZD71_1.fastq.gz	4228981	150	634347150	2906507	218.251				CFMZD71	427127081	2906507	146.955
CFMZD72_1.fastq.gz	4213607	150	632041050	2906507	217.457				CFMZD72	425574307	2906507	146.421
CFMZD73_1.fastq.gz	2950493	150	442573950	2906507	152.27				CFMZD73	297999793	2906507	102.528
CFMZD74_1.fastq.gz	2897528	150	434629200	2906507	149.537				CFMZD74	292650328	2906507	100.688
CFMZD75_1.fastq.gz	3016420	150	452463000	2906507	155.672				CFMZD75	304658420	2906507	104.819
CFMZD76_1.fastq.gz	3009461	150	451419150	2906507	155.313				CFMZD76	303955561	2906507	104.578
CFMZD77_1.fastq.gz	3587796	150	538169400	2906507	185.16				CFMZD77	362367396	2906507	124.675
CFMZD78_1.fastq.gz	3623827	150	543574050	2906507	187.02				CFMZD78	366006527	2906507	125.927
CFMZD79_1.fastq.gz	3725362	150	558804300	2906507	192.26				CFMZD79	376261562	2906507	129.455
CFMZD80_1.fastq.gz	4013936	150	602090400	2906507	207.153				CFMZD80	405407536	2906507	139.483
CFMZD81_1.fastq.gz	3552883	150	532932450	2906507	183.358				CFMZD81	358841183	2906507	123.461
CFMZD82_1.fastq.gz	5772965	150	865944750	2906507	297.933				CFMZD82	583069465	2906507	200.608
CFMZD83_1.fastq.gz	4397502	150	659625300	2906507	226.948				CFMZD83	444147702	2906507	152.812
CFMZD84_1.fastq.gz	4738036	150	710705400	2906507	244.522				CFMZD84	478541636	2906507	164.645
CFMZD85_1.fastq.gz	3584671	150	537700650	2906507	184.999				CFMZD85	362051771	2906507	124.566
CFMZD86_1.fastq.gz	4711791	150	706768650	2906507	243.168				CFMZD86	475890891	2906507	163.733
