# Supplementary material for: Long-Term Intrahost Evolution of Methicillin Resistant Staphylococcus aureus Among Cystic Fibrosis Patients With Respiratory Carriage
Source: Front Genet. 2019 Jun 12;10:546. doi: 10.3389/fgene.2019.00546 (PMC6581716; doi:10.3389/fgene.2019.00546)
Supplement: TABLE S2 — List of clusters of orthologous groups (COGs) variable in two or more patients. Each COG is annotated using the NCBI locus tag for reference strain CN1 (CP003979.1). The intrahost mean pairwise SNP distance is specified for each COG by patient as well as the mean p-distance. The results from HyPhy BUSTED analysis are included for COGs for which the test statistic could be calculated. [file Table_2.XLSX]

## Sheet: Sup Table 2
Name	NCBI (CN1 ref)	Locus (CN1 ref)	Pt1 - SNP Dist	Pt2 - SNP Dist	Pt3 - SNP Dist	Pt4 - SNP Dist	Number Pt Variable	Average SNP Dist	Length (nt)	P-distance	Product	BUSTED (p-value)	BUSTED W1 (prop)	BUSTED W2 (prop)	BUSTED W3 (prop)
ABR52278.1	AGU61416.1	SAKOR_01276	0.415225	0.0867769	0	0.104938	3	0.202313	237	0.000853643	hypothetical protein
clpX	AGU61754.1	SAKOR_01614	0.539792	0.673554	0	0.722222	3	0.645189	1261	0.000511649	ATP-dependent endopeptidase clp ATP-binding subunit clpX
AGU60862.1	AGU60862.1	SAKOR_00722	0.525952	0.5	0	0.314815	3	0.446922	1057	0.000422821	Histidinol-phosphate aminotransferase
AGU61286.1 (prpC)	AGU61286.1	SAKOR_01146	0	0.0867769	0.0907029	0.314815	3	0.164098	743	0.000220859	Protein phosphatase 2C
glpQ (amt)	AGU60338.1	SAKOR_00202	0.110727	0.586777	0	0.209877	3	0.30246	1763	0.00017156	Glycerophosphodiester phosphodiesterase
AGU62445.1	AGU62445.1	SAKOR_02305	0.110727	0.173554	0	0.209877	3	0.164719	1259	0.000130833	Hypothetical protein
kgd (odhA/sucA)	AGU61490.1	SAKOR_01350	0.110727	0.495868	0	0.419753	3	0.342116	2798	0.000122272	2-oxoglutarate dehydrogenase E1 component
yhcS	AGU61945.1	SAKOR_01805	0.110727	0.0867769	0	0.104938	3	0.100814	1112	9.066e-05	Two-component sensor protein yhcY
fmtC (mprF)	AGU61437.1	SAKOR_01297	0.110727	0.0867769	0	0.407407	3	0.201637	2522	7.99512e-05	Lysyltransferase MprF
gltT	AGU62504.1	SAKOR_02364	0.110727	0.0867769	0	0.104938	3	0.100814	1277	7.89459e-05	Proton/sodium-glutamate symport protein
mfd	AGU60628.1	SAKOR_00488	0.290657	0.0867769	0	0.209877	3	0.19577	3484	5.61912e-05	Transcription-repair coupling factor
yezG_1	AGU60412.1	SAKOR_00276	0	0	2.81179	1.57407	2	2.19293	491	0.00446626	Putative cytosolic protein
ABR51706.1	AGU60953.1	SAKOR_00813	0.442907	0	0	0.104938	2	0.273922	113	0.00242409	hypothetical protein
ABR52875.1	AGU62071.1	SAKOR_01931	4.40138	0	0	0.104938	2	2.25316	1407	0.00160139	Phage-related protein
brnQ_1	AGU60433.1	SAKOR_00297	0	0.495868	0	2.08642	2	1.29114	1300	0.000993188	Branched-chain amino acid transport system carrier protein
saeS	AGU60842.1	SAKOR_00702	0	1.08264	0	0.901235	2	0.99194	1055	0.000940227	Sensory transduction protein kinase SaeS
AGU61408.1	AGU61408.1	SAKOR_01268	0.110727	0	0.244898	0	2	0.177812	313	0.00056809	Hypothetical protein
ABR50964.1	AGU60221.1	SAKOR_00085	0.110727	0	0	1.59259	2	0.85166	1515	0.000562152	Immunoglobulin G binding protein A precursor	0.001	0.00 (6.71%)	0.00 (91.93%)	20.00 (1.36%)
yjjP	AGU60887.1	SAKOR_00747	0	0.5	0	0.209877	2	0.354938	761	0.00046641	Threonine/Serine Exporter
codY	AGU61323.1	SAKOR_01183	0.567474	0	0	0.104938	2	0.336206	773	0.000434937	Transcription pleiotropic repressor codY
argB	AGU60298.1	SAKOR_00162	0.110727	0	0	0.493827	2	0.302277	764	0.00039565	Acetylglutamate kinase
femB	AGU61452.1	SAKOR_01312	0	0	0.634921	0.302469	2	0.468695	1259	0.000372276	UDP-N-acetylmuramoylpentapeptide-triglycine glycyltransferase	0.001	0.00 (1.17%)	0.00(98.70%)	NA (0.14%)
ABR50978.1	AGU60236.1	SAKOR_00100	0.33218	0	0	0.104938	2	0.218559	623	0.000350817	hypothetical protein
ABR51491.1	AGU60726.1	SAKOR_00586	0.110727	0	0	0.197531	2	0.154129	440	0.000350293	Rrf2 family protein
lpl1_1	AGU60564.1	SAKOR_00428	0.456747	0	0	0.104938	2	0.280843	814	0.000345016	Membrane lipoprotein
ABR51510.1	AGU60749.1	SAKOR_00609	0	0.0867769	0	0.401235	2	0.244006	712	0.000342705	Hypothetical protein
nth	AGU61534.1	SAKOR_01394	0.32526	0	0	0.104938	2	0.215099	654	0.000328897	Endonuclease III
AGU62025.1	AGU62025.1	SAKOR_01885	0.456747	0	0	0.209877	2	0.333312	1028	0.000324233	6-phosphogluconolactonase
AGU60566.1	AGU60566.1	SAKOR_00430	0	0	0.0907029	0.104938	2	0.0978206	323	0.00030285	Putative cytosolic protein
miaA	AGU61370.1	SAKOR_01230	0.456747	0	0	0.104938	2	0.280843	935	0.000300367	TRNA delta(2)-isopentenylpyrophosphate transferase
ABR51622.1	AGU60865.1	SAKOR_00725	0.415225	0	0	0.104938	2	0.260082	917	0.000283622	Hypothetical protein
ABR51621.1	AGU60864.1	SAKOR_00724	0.207612	0.0867769	0	0	2	0.147195	542	0.000271577	Hydrolase (HAD superfamily)
pabA	AGU60850.1	SAKOR_00710	0	0.0867769	0	0.209877	2	0.148327	593	0.000250129	Anthranilate synthase component II
argG	AGU61014.1	SAKOR_00874	0	0.173554	0	0.407407	2	0.290481	1205	0.000241063	Argininosuccinate synthase
cap5L	AGU60276.1	SAKOR_00140	0.359862	0	0	0.209877	2	0.284869	1205	0.000236406	Capsular polysaccharide synthesis glycosyltransferase CapL
ABR51259.1	AGU60470.1	SAKOR_00334	0.110727	0	0	0.382716	2	0.246721	1061	0.000232537	Luciferase-like monooxygenase
AGU60839.1	AGU60839.1	SAKOR_00699	0	0	0.408163	0.209877	2	0.30902	1349	0.000229073	Magnesium and cobalt efflux protein corC
ABR52318.1	AGU61454.1	SAKOR_01314	0.110727	0	0	0.104938	2	0.107832	473	0.000227976	Transcriptional regulator	0.072	0.00 (3.85%)	0.00 (93.31%)	62.02 (2.84%)
zwf	AGU61590.1	SAKOR_01450	0.456747	0	0	0.209877	2	0.333312	1484	0.000224604	Glucose-6-phosphate 1-dehydrogenase
sbcD	AGU61421.1	SAKOR_01281	0.221453	0	0	0.277778	2	0.249616	1121	0.000222672	Exonuclease sbcD
trmK	AGU61647.1	SAKOR_01507	0	0.0867769	0	0.209877	2	0.148327	677	0.000219094	Putative cytosolic protein
vraA	AGU60704.1	SAKOR_00564	0	0.495868	0	0.104938	2	0.300403	1376	0.000218316	Long-chain-fatty-acid--CoA ligase
hrcA	AGU61669.1	SAKOR_01529	0.110727	0	0	0.314815	2	0.212771	977	0.00021778	Heat-inducible transcription repressor hrcA
ABR51548.1	AGU60787.1	SAKOR_00647	0.110727	0	0	0.104938	2	0.107832	497	0.000216967	Hypothetical protein
ABR51243.1	AGU60452.1	SAKOR_00316	0.415225	0	0	0.104938	2	0.260082	1199	0.000216915	Putative NADH-dependent flavin oxidoreductase yqiG
dinG	AGU61537.1	SAKOR_01397	0	0.743802	0	0.407407	2	0.575605	2659	0.000216474	ATP-dependent helicase%2C DinG family protein
ABR53086.1	AGU62296.1	SAKOR_02156	0	0.0867769	0	0.277778	2	0.182277	869	0.000209755	Alpha/beta hydrolase
ABR52295.1	AGU61433.1	SAKOR_01293	0	0.0867769	0	0.524691	2	0.305734	1460	0.000209407	Na(+)-linked D-alanine glycine permease
ABR53221.1	AGU62438.1	SAKOR_02298	0	0.165289	0	0.197531	2	0.18141	881	0.000205914	Short chain dehydrogenase
arlS	AGU61491.1	SAKOR_01351	0.110727	0	0	0.438272	2	0.274499	1350	0.000203333	Two-component sensor kinase arlS
opp-1A	AGU62591.1	SAKOR_02451	0	0.5	0	0.104938	2	0.302469	1598	0.00018928	Nickel-binding protein
argC	AGU60300.1	SAKOR_00164	0.290657	0.0867769	0	0	2	0.188717	1034	0.000182512	N-acetyl-gamma-glutamyl-phosphate reductase
mhpD	AGU61021.1	SAKOR_00881	0.110727	0	0	0.209877	2	0.160302	902	0.000177718	Fumarylacetoacetate hydrolase family protein
citB	AGU61427.1	SAKOR_01287	0	0	0.471655	0.487654	2	0.479655	2705	0.000177322	Aconitate hydratase
hisS	AGU61718.1	SAKOR_01578	0	0	0.244898	0.197531	2	0.221214	1262	0.000175289	Histidyl-tRNA synthetase
gmk	AGU61276.1	SAKOR_01136	0.110727	0	0	0.104938	2	0.107832	623	0.000173086	Guanylate kinase
dapA	AGU61471.1	SAKOR_01331	0	0	0.0907029	0.209877	2	0.15029	887	0.000169436	Dihydrodipicolinate synthase
fadB	AGU60343.1	SAKOR_00207	0.110727	0	0	0.654321	2	0.382524	2261	0.000169183	Enoyl-CoA hydratase
metS	AGU60614.1	SAKOR_00474	0	0.35124	0	0.314815	2	0.333027	1973	0.000168792	Methionyl-tRNA synthetase
mqo1	AGU62481.1	SAKOR_02341	0.110727	0	0	0.382716	2	0.246721	1478	0.000166929	Malate:quinone oxidoreductase
ABR51110.1	AGU60372.1	SAKOR_00236	0.456747	0	0	0.104938	2	0.280843	1688	0.000166376	CDP-ribitol ribitolphosphotransferase
tex	AGU62168.1	SAKOR_02028	0	0.173554	0	0.487654	2	0.330604	2045	0.000161665	Transcription accessory protein (S1 RNA binding domain)	<0.0001	0.17 (95.06%)	1.00 (4.43%)	5000.77 (0.51%)
pbp2	AGU61532.1	SAKOR_01392	0	0.0867769	0	0.617284	2	0.35203	2183	0.00016126	Multimodular transpeptidase-transglycosylase
sirB	AGU60224.1	SAKOR_00088	0.110727	0	0	0.209877	2	0.160302	995	0.000161107	Staphylobactin transport system permease protein SirB
ABR52485.1	AGU61632.1	SAKOR_01492	0	0	0.0907029	0.104938	2	0.0978206	623	0.000157015	Hydroxyacylglutathione hydrolase
set13	AGU60548.1	SAKOR_00412	0.110727	0	0	0.104938	2	0.107832	698	0.000154488	Exotoxin
uvrA	AGU60901.1	SAKOR_00761	0	0.0867769	0	0.765432	2	0.426104	2846	0.00014972	Excinuclease ABC subunit A
AGU61229.1	AGU61229.1	SAKOR_01089	0.110727	0	0	0.104938	2	0.107832	725	0.000148734	Exotoxin	0.013	0.00 (8.56%)	0.00 (89.98%)	22.89 (1.47%)
tgt	AGU61726.1	SAKOR_01586	0.110727	0	0	0.209877	2	0.160302	1139	0.000140739	Queuine tRNA-ribosyltransferase
AGU61241.1	AGU61241.1	SAKOR_01101	0	0.0867769	0	0.104938	2	0.0958576	686	0.000139734	Hydrolase (HAD superfamily)
mnh_A1	AGU60757.1	SAKOR_00617	0.110727	0	0	0.54321	2	0.326968	2402	0.000136123	Sodium/proton antiporter protein shaA
ABR51848.1	AGU61029.1	SAKOR_00889	0.110727	0	0	0.382716	2	0.246721	1814	0.00013601	Acyltransferase family protein
gph	AGU61806.1	SAKOR_01666	0	0	0.0907029	0.209877	2	0.15029	1130	0.000133	Hpr(ser) kinase
ABR51524.1	AGU60764.1	SAKOR_00624	0.110727	0	0	0.419753	2	0.26524	2042	0.000129892	Na+/H+ antiporter nhaP
tilS	AGU60634.1	SAKOR_00494	0.110727	0	0	0.209877	2	0.160302	1295	0.000123785	TRNA(Ile)-lysidine synthetase TilS
AGU62551.1	AGU62551.1	SAKOR_02411	0.110727	0	0	0.314815	2	0.212771	1733	0.000122776	ABC transporter ATP-binding and permease protein
nanA	AGU60445.1	SAKOR_00309	0.110727	0	0	0.104938	2	0.107832	881	0.000122398	N-acetylneuraminate lyase
addA	AGU61020.1	SAKOR_00880	0.567474	0	0	0.314815	2	0.441144	3653	0.000120762	ATP-dependent nuclease subunit A
truA	AGU62321.1	SAKOR_02181	0	0.0867769	0	0.104938	2	0.0958576	803	0.000119374	TRNA pseudouridine synthase A
leuS	AGU61841.1	SAKOR_01701	0	0	0.471655	0.104938	2	0.288297	2418	0.000119229	Leucyl-tRNA synthetase
AGU60753.1	AGU60753.1	SAKOR_00613	0.110727	0	0	0.104938	2	0.107832	929	0.000116074	Putative membrane spanning protein
prmA	AGU61665.1	SAKOR_01525	0.110727	0	0	0.104938	2	0.107832	938	0.00011496	Ribosomal protein L11 methyltransferase
hsdR	AGU60311.1	SAKOR_00175	0.221453	0	0	0.419753	2	0.320603	2789	0.000114953	Type I restriction-modification system restriction subunit
mntB	AGU60766.1	SAKOR_00626	0	0.0867769	0	0.104938	2	0.0958576	836	0.000114662	Manganese transport system membrane protein
AGU62364.1	AGU62364.1	SAKOR_02224	0.110727	0	0	0.604938	2	0.357832	3137	0.000114068	Acriflavin resistance plasma membrane protein
AGU61822.1	AGU61822.1	SAKOR_01682	0	0.35124	0	0.512346	2	0.431793	3824	0.000112916	Cell division protein ftsK
ABR51804.1	AGU60981.1	SAKOR_00841	0.110727	0	0	0.104938	2	0.107832	959	0.000112443	Glyoxylate reductase (NADP+)
rbgA	AGU61310.1	SAKOR_01170	0	0	0.0907029	0.104938	2	0.0978206	884	0.000110657	GTP-binding protein
lacD	AGU62300.1	SAKOR_02160	0.110727	0	0	0.104938	2	0.107832	980	0.000110033	Tagatose-bisphosphate aldolase
ABR53071.1	AGU62280.1	SAKOR_02140	0	0	0.0907029	0.209877	2	0.15029	1370	0.000109701	Putative membrane spanning protein
opp-2B	AGU61458.1	SAKOR_01318	0.110727	0	0	0.104938	2	0.107832	986	0.000109364	Oligopeptide transport system permease protein oppB
recD_1	AGU61706.1	SAKOR_01566	0.221453	0	0	0.314815	2	0.268134	2477	0.00010825	Exodeoxyribonuclease V alpha chain
sssA	AGU60400.1	SAKOR_00264	0	0.0867769	0	0.104938	2	0.0958576	902	0.000106272	Putative CHAP domain protein
gLY1	AGU61391.1	SAKOR_01251	0.110727	0	0	0.104938	2	0.107832	1026	0.0001051	Low-specificity L-threonine aldolase
corA	AGU62461.1	SAKOR_02321	0.110727	0.0867769	0	0	2	0.0987518	947	0.000104279	Magnesium and cobalt transport protein corA
ABR52550.1	AGU61700.1	SAKOR_01560	0	0.0867769	0	0.104938	2	0.0958576	923	0.000103854	Peptidase family U32
ABR52724.1	AGU61880.1	SAKOR_01740	0	0.0867769	0	0.104938	2	0.0958576	1001	9.57618e-05	O-succinylbenzoate synthase	0.025	0.12 (86.41%)	0.35 (12.44%)	79.45 (1.14%)
ribD	AGU61854.1	SAKOR_01714	0	0.0867769	0	0.104938	2	0.0958576	1037	9.24374e-05	Diaminohydroxyphosphoribosylaminopyrimidine deaminase
bshC	AGU61243.1	SAKOR_01103	0	0.0867769	0	0.209877	2	0.148327	1613	9.1957e-05	Putative membrane spanning protein
coa_1	AGU60932.1	SAKOR_00792	0	0.165289	0	0.104938	2	0.135114	1484	9.1047e-05	Staphylocoagulase precursor	<0.0001	0.00 (53.71%)	0.77 (31.64%)	189.84 (14.65%)
AGU60858.1	AGU60858.1	SAKOR_00718	0.110727	0	0	0.209877	2	0.160302	1877	8.54031e-05	ABC transporter ATP-binding protein uup
telA	AGU61483.1	SAKOR_01343	0	0.0867769	0	0.104938	2	0.0958576	1139	8.41594e-05	Tellurite resistance protein
AGU60274.1	AGU60274.1	SAKOR_00138	0	0.0867769	0	0.104938	2	0.0958576	1166	8.22106e-05	Capsular polysaccharide synthesis protein Cap5J
nusA	AGU61334.1	SAKOR_01194	0	0.0867769	0	0.104938	2	0.0958576	1175	8.15809e-05	N utilization substance protein A
ulaA	AGU60460.1	SAKOR_00324	0.110727	0	0	0.104938	2	0.107832	1346	8.01133e-05	PTS system%2C L-ascorbate specific IIC component ulaA
AGU60347.1	AGU60347.1	SAKOR_00211	0	0.0867769	0	0.104938	2	0.0958576	1229	7.79964e-05	Putative membrane spanning protein
hslU	AGU61322.1	SAKOR_01182	0.110727	0	0	0.104938	2	0.107832	1403	7.68585e-05	ATP-dependent endopeptidase hsl ATP-binding subunit hslU
lacG	AGU62297.1	SAKOR_02157	0.110727	0	0	0.104938	2	0.107832	1412	7.63686e-05	6-phospho-beta-galactosidase
ABR51557.1	AGU60797.1	SAKOR_00657	0	0.0867769	0	0.197531	2	0.142154	1889	7.52535e-05	ABC transporter permease protein VraG
araC_1	AGU62501.1	SAKOR_02361	0	0	0.0907029	0.209877	2	0.15029	2105	7.13966e-05	Transcriptional regulator%2C AraC family protein	0.08	0.00 (0.27%)	0.00(99.66%)	NA (0.08%)
ABR50985.1	AGU60244.1	SAKOR_00108	0.110727	0.0867769	0	0	2	0.0987518	1426	6.92509e-05	Transcriptional activator amrA
pckA	AGU61876.1	SAKOR_01736	0.110727	0	0	0.104938	2	0.107832	1592	6.7734e-05	Phosphoenolpyruvate carboxykinase (ATP)
ABR52951.1	AGU62152.1	SAKOR_02012	0.110727	0	0	0.104938	2	0.107832	1607	6.71017e-05	DNA mismatch repair protein mutS	0.011	0.14 (2.69%)	0.14 (96.87%)	371.07 (0.44%)
hutU	AGU62441.1	SAKOR_02301	0.110727	0	0	0.104938	2	0.107832	1661	6.49202e-05	Urocanate hydratase
mnhD_2	AGU61001.1	SAKOR_00861	0	0.0867769	0	0.104938	2	0.0958576	1496	6.40759e-05	Sodium/proton antiporter protein shaD
AGU60366.1	AGU60366.1	SAKOR_00230	0.110727	0	0	0.104938	2	0.107832	1694	6.36555e-05	CDP-ribitol ribitolphosphotransferase
AGU62524.1	AGU62524.1	SAKOR_02384	0	0.0867769	0	0.104938	2	0.0958576	1547	6.19635e-05	hypothetical protein
argS	AGU60740.1	SAKOR_00600	0	0.0867769	0	0.104938	2	0.0958576	1661	5.77108e-05	Arginyl-tRNA synthetase
phoR	AGU61772.1	SAKOR_01632	0	0.0867769	0	0.104938	2	0.0958576	1664	5.76067e-05	Phosphate regulon sensor protein phoR
tarF_2	AGU62484.1	SAKOR_02344	0	0.0867769	0	0.104938	2	0.0958576	1673	5.72968e-05	Hypothetical protein
msbA	AGU61962.1	SAKOR_01822	0	0.0867769	0	0.104938	2	0.0958576	1736	5.52175e-05	Multidrug/protein/lipid ABC transporter family%2C ATP-binding and permease protein
carB	AGU61269.1	SAKOR_01129	0	0	0.244898	0.104938	2	0.174918	3173	5.5127e-05	Carbamoyl-phosphate synthase large chain
ileS	AGU61259.1	SAKOR_01119	0	0.0867769	0	0.209877	2	0.148327	2753	5.38782e-05	Isoleucyl-tRNA synthetase
ausA	AGU60295.1	SAKOR_00159	0.110727	0	0	0.660494	2	0.38561	7175	5.37436e-05	nonribosomal peptide synthetase ausA
AGU61461.1	AGU61461.1	SAKOR_01321	0	0.0867769	0	0.104938	2	0.0958576	1814	5.28432e-05	Oligoendopeptidase F
nrdE	AGU60872.1	SAKOR_00732	0.110727	0	0	0.104938	2	0.107832	2105	5.12268e-05	Ribonucleoside-diphosphate reductase alpha chain
AGU60856.1	AGU60856.1	SAKOR_00716	0	0.0867769	0	0.104938	2	0.0958576	1940	4.94111e-05	Lipoteichoic acid synthase
gltB	AGU60595.1	SAKOR_00455	0.221453	0	0	0.209877	2	0.215665	4499	4.79362e-05	Glutamate synthase [nadph] large chain
ggt	AGU60319.1	SAKOR_00183	0	0.0867769	0	0.104938	2	0.0958576	2006	4.77854e-05	Gamma-glutamyltranspeptidase
addB	AGU61019.1	SAKOR_00879	0.110727	0	0	0.209877	2	0.160302	3473	4.61565e-05	ATP-dependent nuclease subunit B
